# Supplementary material for: Microbial proliferation deteriorates the corrosion inhibition capability, lubricity, and stability of cutting fluid
Source: Front Microbiol. 2025 Feb 11;16:1522265. doi: 10.3389/fmicb.2025.1522265 (PMC11850348; doi:10.3389/fmicb.2025.1522265)
Supplement: Supplementary file 2 [file Table_1.xlsx]

## Sheet: Sheet1
.ID	A	B	OTUsize	Taxonomy	superkingdom	phylum	class	order	family	genus	species	norank
OTU1	10994	3202	14196	sk__Bacteria(100);p__Proteobacteria(100);c__Betaproteobacteria(100);o__Burkholderiales(100);f__Comamonadaceae(100);g__Comamonas(99);s__Comamonas_testosteroni(86);Comamonas_testosteroni_TK102(73);	Bacteria	Proteobacteria	Betaproteobacteria	Burkholderiales	Comamonadaceae	Comamonas	Comamonas_testosteroni	Comamonas_testosteroni_TK102
OTU2	22391	12324	34715	sk__Bacteria(100);p__Proteobacteria(100);c__Gammaproteobacteria(100);o__Pseudomonadales(100);f__Moraxellaceae(100);g__Acinetobacter(100);unclassified;	Bacteria	Proteobacteria	Gammaproteobacteria	Pseudomonadales	Moraxellaceae	Acinetobacter
OTU3	3499	11032	14531	sk__Bacteria(100);p__Proteobacteria(100);c__Gammaproteobacteria(100);o__Pseudomonadales(100);f__Moraxellaceae(100);g__Acinetobacter(100);s__uncultured_organism(100);unclassified;	Bacteria	Proteobacteria	Gammaproteobacteria	Pseudomonadales	Moraxellaceae	Acinetobacter	uncultured_organism
OTU4	571	7169	7740	sk__Bacteria(100);p__Firmicutes(100);c__Clostridia(100);o__Clostridiales(100);f__Ruminococcaceae(100);fnr__Ruminococcaceae_NK4A214_group(100);unclassified;	Bacteria	Firmicutes	Clostridia	Clostridiales	Ruminococcaceae			fnr__Ruminococcaceae_NK4A214_group
OTU5	1455	5182	6637	sk__Bacteria(100);p__Proteobacteria(100);c__Gammaproteobacteria(100);o__Pseudomonadales(100);f__Pseudomonadaceae(100);g__Pseudomonas(100);s__Pseudomonas_mosselii(88);Pseudomonas_mosselii_SJ10(88);	Bacteria	Proteobacteria	Gammaproteobacteria	Pseudomonadales	Pseudomonadaceae	Pseudomonas	Pseudomonas_mosselii	Pseudomonas_mosselii_SJ10
OTU6	949	1341	2290	sk__Bacteria(100);p__Firmicutes(100);c__Clostridia(100);o__Clostridiales(100);f__Lachnospiraceae(100);fnr__[Eubacterium]_fissicatena_group(95);s__[Eubacterium]_contortum(86);unclassified;	Bacteria	Firmicutes	Clostridia	Clostridiales	Lachnospiraceae		[Eubacterium]_contortum	fnr__[Eubacterium]_fissicatena_group
OTU7	91	3491	3582	sk__Bacteria(100);p__Proteobacteria(100);c__Gammaproteobacteria(100);o__Enterobacteriales(100);f__Enterobacteriaceae(100);unclassified;unclassified;	Bacteria	Proteobacteria	Gammaproteobacteria	Enterobacteriales	Enterobacteriaceae
OTU8	496	2003	2499	sk__Bacteria(100);p__Bacteroidetes(100);c__Bacteroidia(100);o__Bacteroidales(100);f__Porphyromonadaceae(100);g__Dysgonomonas(100);s__Dysgonomonas_mossii(61);unclassified;	Bacteria	Bacteroidetes	Bacteroidia	Bacteroidales	Porphyromonadaceae	Dysgonomonas	Dysgonomonas_mossii
OTU9	1533	6	1539	sk__Bacteria(100);p__Firmicutes(100);c__Clostridia(100);o__Clostridiales(100);f__Clostridiaceae(100);fnr__Clostridium_sensu_stricto_13(100);s__Clostridium_thiosulfatireducens(60);unclassified;	Bacteria	Firmicutes	Clostridia	Clostridiales	Clostridiaceae		Clostridium_thiosulfatireducens	fnr__Clostridium_sensu_stricto_13
OTU10	911	792	1703	sk__Bacteria(100);p__Firmicutes(100);c__Clostridia(100);o__Clostridiales(100);f__Lachnospiraceae(100);g__Tyzzerella(100);s__[Clostridium]_propionicum(100);[Clostridium]_propionicum_DSM_1682(100);	Bacteria	Firmicutes	Clostridia	Clostridiales	Lachnospiraceae	Tyzzerella	[Clostridium]_propionicum	[Clostridium]_propionicum_DSM_1682
OTU11	828	526	1354	sk__Bacteria(100);p__Proteobacteria(100);c__Alphaproteobacteria(100);o__Rhizobiales(100);f__Brucellaceae(100);g__Pseudochrobactrum(100);s__Pseudochrobactrum_saccharolyticum(100);unclassified;	Bacteria	Proteobacteria	Alphaproteobacteria	Rhizobiales	Brucellaceae	Pseudochrobactrum	Pseudochrobactrum_saccharolyticum
OTU12	860	573	1433	sk__Bacteria(100);p__Firmicutes(100);c__Negativicutes(94);o__Selenomonadales(94);f__Veillonellaceae(94);fnr__uncultured(93);unclassified;	Bacteria	Firmicutes	Negativicutes	Selenomonadales	Veillonellaceae			fnr__uncultured
OTU13	1043	529	1572	sk__Bacteria(100);p__Firmicutes(100);c__Clostridia(100);o__Clostridiales(100);f__Lachnospiraceae(100);g__Lachnoclostridium(100);s__[Clostridium]_celerecrescens(98);unclassified;	Bacteria	Firmicutes	Clostridia	Clostridiales	Lachnospiraceae	Lachnoclostridium	[Clostridium]_celerecrescens
OTU14	385	825	1210	sk__Bacteria(100);p__Proteobacteria(100);c__Betaproteobacteria(100);o__Burkholderiales(100);f__Comamonadaceae(100);g__Comamonas(97);s__Comamonas_kerstersii(67);unclassified;	Bacteria	Proteobacteria	Betaproteobacteria	Burkholderiales	Comamonadaceae	Comamonas	Comamonas_kerstersii
OTU15	899	358	1257	sk__Bacteria(100);p__Proteobacteria(100);c__Betaproteobacteria(100);o__Burkholderiales(100);f__Alcaligenaceae(100);g__Bordetella(100);s__uncultured_Bordetella_sp.(84);unclassified;	Bacteria	Proteobacteria	Betaproteobacteria	Burkholderiales	Alcaligenaceae	Bordetella	uncultured_Bordetella_sp.
OTU16	1295	163	1458	sk__Bacteria(100);p__Bacteroidetes(100);c__Flavobacteriia(100);o__Flavobacteriales(100);f__Flavobacteriaceae(100);g__Empedobacter(100);s__uncultured_bacterium(80);unclassified;	Bacteria	Bacteroidetes	Flavobacteriia	Flavobacteriales	Flavobacteriaceae	Empedobacter	uncultured_bacterium
OTU17	819	24	843	sk__Bacteria(100);p__Fusobacteria(100);c__Fusobacteriia(100);o__Fusobacteriales(100);f__Leptotrichiaceae(100);g__Sebaldella(100);s__Sebaldella_termitidis(100);Sebaldella_termitidis_ATCC_33386(100);	Bacteria	Fusobacteria	Fusobacteriia	Fusobacteriales	Leptotrichiaceae	Sebaldella	Sebaldella_termitidis	Sebaldella_termitidis_ATCC_33386
OTU18	568	925	1493	sk__Bacteria(100);p__Firmicutes(100);c__Bacilli(100);o__Lactobacillales(100);f__Enterococcaceae(100);g__Enterococcus(100);unclassified;	Bacteria	Firmicutes	Bacilli	Lactobacillales	Enterococcaceae	Enterococcus
OTU19	119	411	530	sk__Bacteria(100);p__Proteobacteria(100);c__Gammaproteobacteria(100);o__Pseudomonadales(100);f__Moraxellaceae(100);g__Acinetobacter(100);s__Acinetobacter_septicus(61);unclassified;	Bacteria	Proteobacteria	Gammaproteobacteria	Pseudomonadales	Moraxellaceae	Acinetobacter	Acinetobacter_septicus
OTU21	5027	354	5381	sk__Bacteria(100);p__Proteobacteria(100);c__Gammaproteobacteria(100);o__Pseudomonadales(100);f__Moraxellaceae(100);g__Acinetobacter(100);unclassified;	Bacteria	Proteobacteria	Gammaproteobacteria	Pseudomonadales	Moraxellaceae	Acinetobacter
OTU22	0	357	357	sk__Bacteria(100);p__Firmicutes(100);c__Clostridia(100);o__Clostridiales(100);onr__Family_XI(100);g__Sedimentibacter(100);s__Sedimentibacter_sp._E177(100);unclassified;	Bacteria	Firmicutes	Clostridia	Clostridiales		Sedimentibacter	Sedimentibacter_sp._E177	onr__Family_XI
OTU23	382	51	433	sk__Bacteria(100);p__Firmicutes(100);c__Clostridia(100);o__Clostridiales(100);onr__Family_XIII(100);unclassified;unclassified;	Bacteria	Firmicutes	Clostridia	Clostridiales				onr__Family_XIII
OTU24	103	264	367	sk__Bacteria(100);p__Firmicutes(100);c__Clostridia(100);o__Clostridiales(100);onr__Family_XIII(100);onr__uncultured(99);s__uncultured_bacterium(97);unclassified;	Bacteria	Firmicutes	Clostridia	Clostridiales			uncultured_bacterium	onr__Family_XIII;onr__uncultured
OTU25	3	280	283	sk__Bacteria(100);p__Firmicutes(100);c__Clostridia(100);o__Clostridiales(100);onr__Family_XI(100);g__Sedimentibacter(100);s__uncultured_Sedimentibacter_sp.(100);unclassified;	Bacteria	Firmicutes	Clostridia	Clostridiales		Sedimentibacter	uncultured_Sedimentibacter_sp.	onr__Family_XI
OTU26	221	91	312	sk__Bacteria(100);p__Proteobacteria(100);c__Gammaproteobacteria(100);o__Xanthomonadales(100);f__Xanthomonadaceae(100);g__Stenotrophomonas(100);s__[Pseudomonas]_geniculata(75);unclassified;	Bacteria	Proteobacteria	Gammaproteobacteria	Xanthomonadales	Xanthomonadaceae	Stenotrophomonas	[Pseudomonas]_geniculata
OTU27	139	167	306	sk__Bacteria(100);p__Firmicutes(100);c__Clostridia(100);o__Clostridiales(100);onr__Family_XI(100);g__Tissierella(100);unclassified;	Bacteria	Firmicutes	Clostridia	Clostridiales		Tissierella		onr__Family_XI
OTU28	20	179	199	sk__Bacteria(100);p__Firmicutes(100);c__Clostridia(100);o__Clostridiales(100);f__Ruminococcaceae(100);fnr__uncultured(80);unclassified;	Bacteria	Firmicutes	Clostridia	Clostridiales	Ruminococcaceae			fnr__uncultured
OTU29	143	266	409	sk__Bacteria(100);p__Firmicutes(100);c__Bacilli(100);o__Lactobacillales(100);f__Carnobacteriaceae(100);g__Atopostipes(100);s__uncultured_Carnobacteriaceae_bacterium(100);unclassified;	Bacteria	Firmicutes	Bacilli	Lactobacillales	Carnobacteriaceae	Atopostipes	uncultured_Carnobacteriaceae_bacterium
OTU30	4671	2350	7021	sk__Bacteria(100);p__Proteobacteria(100);c__Gammaproteobacteria(100);o__Pseudomonadales(100);f__Moraxellaceae(100);g__Acinetobacter(100);s__Acinetobacter_towneri(60);unclassified;	Bacteria	Proteobacteria	Gammaproteobacteria	Pseudomonadales	Moraxellaceae	Acinetobacter	Acinetobacter_towneri
OTU31	219	68	287	sk__Bacteria(100);p__Proteobacteria(100);c__Gammaproteobacteria(100);o__Pseudomonadales(100);f__Pseudomonadaceae(100);g__Pseudomonas(100);unclassified;	Bacteria	Proteobacteria	Gammaproteobacteria	Pseudomonadales	Pseudomonadaceae	Pseudomonas
OTU32	550	2476	3026	sk__Bacteria(100);p__Proteobacteria(100);c__Gammaproteobacteria(100);o__Pseudomonadales(100);f__Moraxellaceae(100);g__Acinetobacter(100);s__Acinetobacter_bereziniae(89);Acinetobacter_bereziniae_LMG_1003_=_CIP_70.12(89);	Bacteria	Proteobacteria	Gammaproteobacteria	Pseudomonadales	Moraxellaceae	Acinetobacter	Acinetobacter_bereziniae	Acinetobacter_bereziniae_LMG_1003_=_CIP_70.12
OTU33	63	61	124	sk__Bacteria(100);p__Proteobacteria(100);c__Gammaproteobacteria(100);o__Enterobacteriales(100);f__Enterobacteriaceae(100);g__Morganella(100);s__uncultured_organism(67);unclassified;	Bacteria	Proteobacteria	Gammaproteobacteria	Enterobacteriales	Enterobacteriaceae	Morganella	uncultured_organism
OTU34	0	86	86	sk__Bacteria(100);p__Proteobacteria(100);c__Gammaproteobacteria(100);o__Enterobacteriales(100);f__Enterobacteriaceae(100);fnr__Escherichia-Shigella(100);g__Escherichia(100);unclassified;	Bacteria	Proteobacteria	Gammaproteobacteria	Enterobacteriales	Enterobacteriaceae	Escherichia		fnr__Escherichia-Shigella
OTU35	2	64	66	sk__Bacteria(100);p__Firmicutes(100);c__Clostridia(100);o__Clostridiales(100);f__Ruminococcaceae(100);g__Hydrogenoanaerobacterium(100);s__uncultured_bacterium(78);unclassified;	Bacteria	Firmicutes	Clostridia	Clostridiales	Ruminococcaceae	Hydrogenoanaerobacterium	uncultured_bacterium
OTU36	55	9	64	sk__Bacteria(100);p__Firmicutes(100);c__Clostridia(100);o__Clostridiales(100);f__Lachnospiraceae(100);unclassified;unclassified;	Bacteria	Firmicutes	Clostridia	Clostridiales	Lachnospiraceae
OTU37	5	70	75	sk__Bacteria(100);p__Proteobacteria(100);c__Gammaproteobacteria(100);o__Xanthomonadales(100);f__Xanthomonadaceae(100);g__Stenotrophomonas(100);s__Stenotrophomonas_nitritireducens(61);unclassified;	Bacteria	Proteobacteria	Gammaproteobacteria	Xanthomonadales	Xanthomonadaceae	Stenotrophomonas	Stenotrophomonas_nitritireducens
OTU38	13	16	29	sk__Bacteria(100);p__Firmicutes(100);c__Clostridia(100);o__Clostridiales(100);f__Ruminococcaceae(100);unclassified;unclassified;	Bacteria	Firmicutes	Clostridia	Clostridiales	Ruminococcaceae
OTU39	40	11	51	sk__Bacteria(100);p__Firmicutes(100);c__Clostridia(100);o__Clostridiales(100);f__Lachnospiraceae(100);g__Anaerosporobacter(94);s__uncultured_Clostridium_sp.(81);unclassified;	Bacteria	Firmicutes	Clostridia	Clostridiales	Lachnospiraceae	Anaerosporobacter	uncultured_Clostridium_sp.
OTU40	9	6	15	sk__Bacteria(100);p__Firmicutes(100);c__Clostridia(100);o__Clostridiales(100);f__Ruminococcaceae(100);g__Anaerotruncus(63);unclassified;	Bacteria	Firmicutes	Clostridia	Clostridiales	Ruminococcaceae	Anaerotruncus
OTU41	24	3	27	sk__Bacteria(100);p__Actinobacteria(100);c__Actinobacteria(100);o__Actinomycetales(97);f__Actinomycetaceae(97);fnr__uncultured(87);s__uncultured_bacterium(87);unclassified;	Bacteria	Actinobacteria	Actinobacteria	Actinomycetales	Actinomycetaceae		uncultured_bacterium	fnr__uncultured
OTU42	5	18	23	sk__Bacteria(100);p__Firmicutes(100);c__Erysipelotrichia(100);o__Erysipelotrichales(100);f__Erysipelotrichaceae(100);g__Breznakia(99);s__uncultured_bacterium(99);unclassified;	Bacteria	Firmicutes	Erysipelotrichia	Erysipelotrichales	Erysipelotrichaceae	Breznakia	uncultured_bacterium
OTU43	1	21	22	sk__Bacteria(100);p__Proteobacteria(100);c__Alphaproteobacteria(100);o__Rhodospirillales(100);f__Rhodospirillaceae(100);g__Telmatospirillum(100);s__uncultured_Magnetospirillum_sp.(84);unclassified;	Bacteria	Proteobacteria	Alphaproteobacteria	Rhodospirillales	Rhodospirillaceae	Telmatospirillum	uncultured_Magnetospirillum_sp.
OTU44	0	20	20	sk__Bacteria(100);p__Actinobacteria(100);c__Actinobacteria(100);o__Actinomycetales(100);f__Actinomycetaceae(100);g__Actinomyces(100);s__uncultured_Actinomycetales_bacterium(100);unclassified;	Bacteria	Actinobacteria	Actinobacteria	Actinomycetales	Actinomycetaceae	Actinomyces	uncultured_Actinomycetales_bacterium
OTU45	3	21	24	sk__Bacteria(100);p__Firmicutes(100);c__Clostridia(100);o__Clostridiales(100);f__Ruminococcaceae(100);g__Oscillibacter(99);unclassified;	Bacteria	Firmicutes	Clostridia	Clostridiales	Ruminococcaceae	Oscillibacter
OTU47	10	8	18	sk__Bacteria(100);p__Firmicutes(100);c__Bacilli(100);o__Lactobacillales(100);f__Enterococcaceae(100);g__Vagococcus(100);s__Vagococcus_fluvialis(96);unclassified;	Bacteria	Firmicutes	Bacilli	Lactobacillales	Enterococcaceae	Vagococcus	Vagococcus_fluvialis
OTU48	5	11	16	sk__Bacteria(100);p__Firmicutes(100);c__Clostridia(100);o__Clostridiales(100);f__Lachnospiraceae(100);fnr__Lachnospiraceae_UCG-010(68);s__uncultured_bacterium(68);unclassified;	Bacteria	Firmicutes	Clostridia	Clostridiales	Lachnospiraceae		uncultured_bacterium	fnr__Lachnospiraceae_UCG-010
OTU49	7	3	10	sk__Bacteria(100);p__Proteobacteria(100);c__Alphaproteobacteria(100);o__Sphingomonadales(100);f__Sphingomonadaceae(99);g__Novosphingobium(97);unclassified;	Bacteria	Proteobacteria	Alphaproteobacteria	Sphingomonadales	Sphingomonadaceae	Novosphingobium
OTU50	1216	61	1277	sk__Bacteria(100);p__Proteobacteria(100);c__Gammaproteobacteria(100);o__Pseudomonadales(100);f__Moraxellaceae(100);g__Acinetobacter(100);s__Acinetobacter_sp._CIP_56.2(85);unclassified;	Bacteria	Proteobacteria	Gammaproteobacteria	Pseudomonadales	Moraxellaceae	Acinetobacter	Acinetobacter_sp._CIP_56.2
OTU51	1	15	16	sk__Bacteria(100);p__Firmicutes(100);c__Clostridia(100);o__Clostridiales(100);f__Ruminococcaceae(100);g__Candidatus_Soleaferrea(100);unclassified;	Bacteria	Firmicutes	Clostridia	Clostridiales	Ruminococcaceae	Candidatus_Soleaferrea
OTU52	357	206	563	sk__Bacteria(100);p__Proteobacteria(100);c__Gammaproteobacteria(100);o__Pseudomonadales(100);f__Moraxellaceae(100);g__Acinetobacter(100);unclassified;	Bacteria	Proteobacteria	Gammaproteobacteria	Pseudomonadales	Moraxellaceae	Acinetobacter
OTU54	2	6	8	sk__Bacteria(100);p__Proteobacteria(100);c__Alphaproteobacteria(100);o__Caulobacterales(100);f__Caulobacteraceae(100);g__Brevundimonas(100);s__Brevundimonas_diminuta(100);unclassified;	Bacteria	Proteobacteria	Alphaproteobacteria	Caulobacterales	Caulobacteraceae	Brevundimonas	Brevundimonas_diminuta
OTU56	0	10	10	sk__Bacteria(100);p__Firmicutes(100);c__Clostridia(100);o__Clostridiales(100);f__Lachnospiraceae(100);g__Mobilitalea(100);s__uncultured_Clostridium_sp.(95);unclassified;	Bacteria	Firmicutes	Clostridia	Clostridiales	Lachnospiraceae	Mobilitalea	uncultured_Clostridium_sp.
OTU57	0	4	4	sk__Bacteria(100);p__Proteobacteria(100);c__Gammaproteobacteria(100);o__Enterobacteriales(100);f__Enterobacteriaceae(100);g__Serratia(100);unclassified;	Bacteria	Proteobacteria	Gammaproteobacteria	Enterobacteriales	Enterobacteriaceae	Serratia
OTU58	0	5	5	sk__Bacteria(100);p__Firmicutes(100);c__Clostridia(100);o__Clostridiales(100);onr__P._palm_C-A_51(100);s__uncultured_Firmicutes_bacterium(92);unclassified;	Bacteria	Firmicutes	Clostridia	Clostridiales			uncultured_Firmicutes_bacterium	onr__P._palm_C-A_51
OTU59	12	0	12	sk__Bacteria(100);p__Firmicutes(100);c__Clostridia(100);o__Clostridiales(100);f__Clostridiaceae(100);fnr__Clostridium_sensu_stricto_2(99);s__bacterium_NLAE-zl-G77(76);unclassified;	Bacteria	Firmicutes	Clostridia	Clostridiales	Clostridiaceae		bacterium_NLAE-zl-G77	fnr__Clostridium_sensu_stricto_2
OTU60	9	7	16	sk__Bacteria(100);p__Proteobacteria(100);c__Alphaproteobacteria(100);o__Rhizobiales(100);f__Brucellaceae(98);g__Ochrobactrum(98);s__Ochrobactrum_intermedium(86);Ochrobactrum_intermedium_LMG_3301(84);	Bacteria	Proteobacteria	Alphaproteobacteria	Rhizobiales	Brucellaceae	Ochrobactrum	Ochrobactrum_intermedium	Ochrobactrum_intermedium_LMG_3301
OTU61	46	19	65	sk__Bacteria(100);p__Proteobacteria(100);c__Gammaproteobacteria(100);o__Enterobacteriales(100);f__Enterobacteriaceae(100);g__Enterobacter(72);s__uncultured_gamma_proteobacterium(69);unclassified;	Bacteria	Proteobacteria	Gammaproteobacteria	Enterobacteriales	Enterobacteriaceae	Enterobacter	uncultured_gamma_proteobacterium
OTU62	2	5	7	sk__Bacteria(100);p__Actinobacteria(100);c__Actinobacteria(100);o__Micrococcales(100);f__Microbacteriaceae(100);g__Leucobacter(89);s__uncultured_bacterium(71);unclassified;	Bacteria	Actinobacteria	Actinobacteria	Micrococcales	Microbacteriaceae	Leucobacter	uncultured_bacterium
OTU64	4	0	4	sk__Bacteria(100);p__Proteobacteria(100);c__Alphaproteobacteria(100);o__Rhodospirillales(100);f__Acetobacteraceae(100);g__Acetobacter(100);s__Acetobacter_ghanensis(75);unclassified;	Bacteria	Proteobacteria	Alphaproteobacteria	Rhodospirillales	Acetobacteraceae	Acetobacter	Acetobacter_ghanensis
OTU65	0	2	2	sk__Bacteria(100);p__Proteobacteria(100);c__Alphaproteobacteria(100);o__Rhodobacterales(100);f__Rhodobacteraceae(100);g__Frigidibacter(62);s__Frigidibacter_albus(62);unclassified;	Bacteria	Proteobacteria	Alphaproteobacteria	Rhodobacterales	Rhodobacteraceae	Frigidibacter	Frigidibacter_albus
OTU66	5	0	5	sk__Bacteria(100);p__Firmicutes(100);c__Clostridia(100);o__Clostridiales(100);f__Ruminococcaceae(100);g__Ruminiclostridium(100);s__[Clostridium]_viride(97);unclassified;	Bacteria	Firmicutes	Clostridia	Clostridiales	Ruminococcaceae	Ruminiclostridium	[Clostridium]_viride
OTU67	13	0	13	sk__Bacteria(100);p__Firmicutes(100);c__Clostridia(100);o__Clostridiales(100);f__Clostridiaceae(100);fnr__Clostridium_sensu_stricto_13(97);s__uncultured_bacterium(69);unclassified;	Bacteria	Firmicutes	Clostridia	Clostridiales	Clostridiaceae		uncultured_bacterium	fnr__Clostridium_sensu_stricto_13
